# Supplementary material for: Prevalence and Risk Factors of Problematic Internet Use among Hungarian Adult Recreational Esports Players
Source: Int J Environ Res Public Health. 2022 Mar 9;19(6):3204. doi: 10.3390/ijerph19063204 (PMC8949934; doi:10.3390/ijerph19063204)
Supplement: Supplementary file 1 [file ijerph-19-03204-s001.zip]

Archive with 1 entries (1 files):
- ijerph-1621451-supplementary.pdf
